# Supplementary material for: The accuracy of three-dimensional facial scan obtained from three different 3d scanners
Source: PLoS One. 2025 May 23;20(5):e0322358. doi: 10.1371/journal.pone.0322358 (PMC12101780; doi:10.1371/journal.pone.0322358)
Supplement: S1 Table — The data were obtained from ten randomly selected CBCT soft tissue segmentations. Each segmentation was manually marked for five localized surface areas, and the process was repeated twice by the same examiner, ensuring a minimum interval of seven days between each marking session. (XLSX) [file pone.0322358.s001.xlsx]

## Sheet: ICC
sample for ICC
1		Name	Min.	Entity Type	Max.	Avg.	RMS	Std. Dev.	Var.	+Avg.	-Avg.	In Tol.(%)	Over Tol.(%)	Under Tol.(%)		Name	Min.	Entity Type	Max.	Avg.	RMS	Std. Dev.	Var.	+Avg.	-Avg.	In Tol.(%)	Over Tol.(%)	Under Tol.(%)
		Lt cheek	-1.3314	3D Compare	2.1794	0.1725	0.5316	0.5028	0.2528	0.4636	-0.3344	67.3628	25.038	7.5993		Lt cheek	-1.2426	3D Compare	2.0027	0.1593	0.4867	0.4599	0.2115	0.4399	-0.3023	70.4766	23.1006	6.4228
		Perioral	-2.168	3D Compare	2.4197	-0.1415	0.5875	0.5702	0.3251	0.2828	-0.5098	77.14	4.9266	17.9334		Rt cheek	-1.0594	3D Compare	2.0363	0.0263	0.4055	0.4047	0.1638	0.3263	-0.246	86.7456	7.6418	5.6126
		Rt cheek	-1.0594	3D Compare	2.2641	0.0499	0.452	0.4492	0.2018	0.3659	-0.2482	85.3376	8.9992	5.6632		chin	-2.5553	3D Compare	1.6148	-0.1029	0.722	0.7146	0.5107	0.4686	-0.5643	61.0345	17.8683	21.0972
		chin	-2.5553	3D Compare	1.6148	-0.0979	0.6774	0.6703	0.4493	0.424	-0.5208	65.6095	15.251	19.1395		nose	-1.5875	3D Compare	1.448	0.1839	0.3798	0.3323	0.1104	0.3251	-0.2428	80.3176	16.4769	3.2055
		nose	-1.5875	3D Compare	1.448	0.1947	0.3872	0.3347	0.112	0.332	-0.2601	79.5969	17.1163	3.2868		perioral	-2.0836	3D Compare	2.4629	-0.1557	0.6045	0.5841	0.3412	0.2917	-0.5191	75.6266	5.2788	19.0946
		total face	-2.5553	3D Compare	10.2304	0.4127	1.51	1.4525	2.1096	0.9649	-0.4012	63.6715	25.7977	10.5307		total face	-2.5553	3D Compare	10.2304	0.4127	1.51	1.4525	2.1096	0.9649	-0.4012	63.6715	25.7977	10.5307
2		Name	Min.	Entity Type	Max.	Avg.	RMS	Std. Dev.	Var.	+Avg.	-Avg.	In Tol.(%)	Over Tol.(%)	Under Tol.(%)		Name	Min.	Entity Type	Max.	Avg.	RMS	Std. Dev.	Var.	+Avg.	-Avg.	In Tol.(%)	Over Tol.(%)	Under Tol.(%)
		Lt cheek	-1.0204	3D Compare	4.6128	0.3224	0.9614	0.9057	0.8204	0.7917	-0.2594	75.3351	20.9357	3.7292		Lt cheek	-1.022	3D Compare	4.3727	0.2671	0.8751	0.8334	0.6945	0.7266	-0.2605	76.2549	19.526	4.2191
		Rt cheek	-1.5485	3D Compare	3.1727	0.2507	0.7564	0.7136	0.5093	0.5861	-0.2906	75.2572	19.4292	5.3136		Rt cheek	-1.5477	3D Compare	3.1095	0.2328	0.7408	0.7032	0.4946	0.5754	-0.2938	75.3204	18.852	5.8276
		chin	-1.3484	3D Compare	0.9825	-0.1892	0.3442	0.2876	0.0827	0.1582	-0.2762	87.5474	0.3793	12.0733		chin	-1.2583	3D Compare	0.9389	-0.1652	0.3184	0.2722	0.0741	0.1575	-0.2525	91.1689	0.2565	8.5746
		nose	-1.1851	3D Compare	1.296	-0.1032	0.2868	0.2676	0.0716	0.1569	-0.2549	93.1463	1.5301	5.3236		nose	-1.1852	3D Compare	1.2975	-0.1075	0.2875	0.2666	0.0711	0.1539	-0.257	93.0651	1.4393	5.4956
		perioral	-1.3727	3D Compare	1.4062	0.0436	0.3377	0.3348	0.1121	0.2622	-0.2115	87.0775	8.6521	4.2704		perioral	-1.4603	3D Compare	1.4055	0.0422	0.3515	0.349	0.1218	0.2723	-0.2243	85.851	9.4675	4.6814
		total face	-1.7928	3D Compare	5.9736	0.4895	1.2301	1.1285	1.2736	0.9858	-0.2764	67.8718	27.2019	4.9263		total face	-1.7805	3D Compare	5.9465	0.4891	1.2298	1.1284	1.2732	0.986	-0.2765	67.8624	27.1946	4.943
3		Name	Min.	Entity Type	Max.	Avg.	RMS	Std. Dev.	Var.	+Avg.	-Avg.	In Tol.(%)	Over Tol.(%)	Under Tol.(%)		Name	Min.	Entity Type	Max.	Avg.	RMS	Std. Dev.	Var.	+Avg.	-Avg.	In Tol.(%)	Over Tol.(%)	Under Tol.(%)
		Lt cheek	-1.07	3D Compare	5.8272	0.5626	1.3423	1.2187	1.4852	1.05	-0.3265	61.9634	31.3485	6.6881		Lt cheek	-1.0721	3D Compare	5.8246	0.5853	1.3575	1.2249	1.5003	1.0715	-0.32	61.6955	32.2063	6.0981
		Rt cheek	-1.2151	3D Compare	2.4503	-0.0543	0.4357	0.4323	0.1869	0.3721	-0.2346	87.3947	6.1004	6.5049		Rt cheek	-1.2456	3D Compare	2.5648	-0.0465	0.464	0.4617	0.2131	0.3921	-0.241	86.5003	6.5239	6.9758
		chin	-1.8749	3D Compare	1.347	-0.371	0.7166	0.6131	0.3759	0.4317	-0.6297	46.9952	8.744	44.2608		chin	-1.8741	3D Compare	1.3494	-0.3555	0.7118	0.6167	0.3803	0.4167	-0.629	47.2214	8.8559	43.9227
		nose	-1.2049	3D Compare	1.5687	0.0488	0.3711	0.3679	0.1354	0.3451	-0.268	83.8611	10.1445	5.9945		nose	-1.2061	3D Compare	1.5679	0.0496	0.3761	0.3729	0.139	0.3468	-0.2728	82.847	10.5383	6.6148
		perioral	-2.5113	3D Compare	2.2941	0.358	0.8122	0.729	0.5315	0.689	-0.4326	57.6682	35.8382	6.4937		perioral	-2.283	3D Compare	2.2933	0.297	0.7731	0.7138	0.5095	0.6657	-0.4155	60.5669	31.7984	7.6347
		total face	-2.6062	3D Compare	12.1129	0.8072	2.2417	2.0914	4.3738	1.6455	-0.369	57.0256	32.1515	10.8228		total face	-2.6057	3D Compare	12.1137	0.8068	2.2416	2.0914	4.374	1.645	-0.3694	57.0057	32.1356	10.8587
4		Name	Min.	Entity Type	Max.	Avg.	RMS	Std. Dev.	Var.	+Avg.	-Avg.	In Tol.(%)	Over Tol.(%)	Under Tol.(%)		Name	Min.	Entity Type	Max.	Avg.	RMS	Std. Dev.	Var.	+Avg.	-Avg.	In Tol.(%)	Over Tol.(%)	Under Tol.(%)
		Lt cheek	-1.1589	3D Compare	3.4447	0.0089	0.5421	0.5421	0.2938	0.3839	-0.3235	79.9792	8.1478	11.873		Lt cheek	-1.159	3D Compare	2.1931	-0.0266	0.4507	0.4499	0.2024	0.321	-0.3229	80.748	7.1279	12.1242
		Rt cheek	-1.4356	3D Compare	2.0409	-0.0343	0.4614	0.4601	0.2117	0.4017	-0.3067	77.1829	12.4972	10.3199		Rt cheek	-1.4356	3D Compare	1.9885	-0.0396	0.4515	0.4498	0.2023	0.392	-0.3036	77.876	12.0185	10.1055
		chin	-1.7593	3D Compare	1.4505	0.2813	0.5453	0.4671	0.2182	0.4784	-0.3106	61.265	33.2348	5.5002		chin	-1.7593	3D Compare	1.4504	0.302	0.5715	0.4852	0.2355	0.4969	-0.3605	57.1299	36.6343	6.2358
		nose	-0.6348	3D Compare	1.8525	0.4389	0.5315	0.2997	0.0898	0.4926	-0.1824	57.7358	41.9862	0.278		nose	-0.6346	3D Compare	1.8522	0.4428	0.5349	0.3001	0.09	0.4999	-0.1865	56.5278	43.1845	0.2877
		perioral	-1.6191	3D Compare	1.3816	-0.1196	0.4505	0.4343	0.1886	0.2888	-0.373	77.5262	6.4747	15.9991		perioral	-1.5388	3D Compare	1.3814	-0.0721	0.417	0.4107	0.1687	0.288	-0.332	80.1163	7.2405	12.6432
		total face	-5.9636	3D Compare	5.9979	0.1376	0.8402	0.8289	0.6871	0.6129	-0.3688	69.6678	18.1375	12.1947		total face	-5.9639	3D Compare	5.998	0.1375	0.8402	0.8289	0.6871	0.6129	-0.3688	69.6718	18.1324	12.1958
5		Name	Min.	Entity Type	Max.	Avg.	RMS	Std. Dev.	Var.	+Avg.	-Avg.	In Tol.(%)	Over Tol.(%)	Under Tol.(%)		Name	Min.	Entity Type	Max.	Avg.	RMS	Std. Dev.	Var.	+Avg.	-Avg.	In Tol.(%)	Over Tol.(%)	Under Tol.(%)
		Lt cheek	-0.8797	3D Compare	5.5326	0.8083	1.4887	1.2502	1.563	1.0426	-0.1592	58.6678	40.7621	0.5701		Lt cheek	-0.8861	3D Compare	5.5326	0.7746	1.4513	1.2273	1.5063	1.018	-0.1629	59.5311	39.7455	0.7234
		Rt cheek	-0.5848	3D Compare	2.2735	0.2921	0.5006	0.4065	0.1653	0.4186	-0.1471	75.6366	24.3073	0.0561		Rt cheek	-0.5848	3D Compare	2.2299	0.3151	0.502	0.3908	0.1527	0.4151	-0.1321	74.3455	25.5782	0.0763
		chin	-1.3987	3D Compare	0.7293	-0.2417	0.3604	0.2673	0.0715	0.1149	-0.3112	87.6047	0.3207	12.0746		chin	-1.3987	3D Compare	0.8091	-0.2213	0.3553	0.2779	0.0772	0.147	-0.3073	87.757	0.9562	11.2868
		nose	-1.2518	3D Compare	1.6837	0.1336	0.3456	0.3187	0.1016	0.2903	-0.2627	88.0196	7.7952	4.1852		nose	-1.2518	3D Compare	1.6837	0.1276	0.3436	0.319	0.1018	0.2851	-0.2736	88.1263	7.4269	4.4468
		perioral	-15.2151	3D Compare	15.2086	-0.6076	3.8672	3.8191	14.5858	1.3485	-2.6675	51.9832	25.9295	22.0872		perioral	-1.4619	3D Compare	1.5195	-0.1982	0.3865	0.3318	0.1101	0.2672	-0.3292	81.8044	3.5542	14.6415
		total face	-15.2151	3D Compare	15.2086	-0.6076	3.8672	3.8191	14.5858	1.3485	-2.6675	51.9832	25.9295	22.0872		total face	-15.2151	3D Compare	15.2086	-0.6076	3.8672	3.8191	14.5858	1.3485	-2.6675	51.9832	25.9295	22.0872
6		Name	Min.	Entity Type	Max.	Avg.	RMS	Std. Dev.	Var.	+Avg.	-Avg.	In Tol.(%)	Over Tol.(%)	Under Tol.(%)		Name	Min.	Entity Type	Max.	Avg.	RMS	Std. Dev.	Var.	+Avg.	-Avg.	In Tol.(%)	Over Tol.(%)	Under Tol.(%)
		Lt cheek	-1.8439	3D Compare	3.7701	0.1211	0.8459	0.8372	0.7009	0.9068	-0.34	67.541	19.8337	12.6253		Lt cheek	-2.8072	3D Compare	3.7019	0.0807	0.8512	0.8474	0.7181	0.9039	-0.3663	67.4206	18.8695	13.7099
		Rt cheek	-1.7459	3D Compare	1.8232	-0.0997	0.5342	0.5248	0.2754	0.3514	-0.4482	70.0398	9.9893	19.9709		Rt cheek	-1.845	3D Compare	2.4435	-0.0716	0.5885	0.5841	0.3412	0.4078	-0.4599	68.305	12.1522	19.5428
		Total face	-9.9584	3D Compare	11.5884	0.5309	1.8928	1.8168	3.3009	1.2757	-0.4245	63.132	24.1504	12.7176		chin	-1.7694	3D Compare	1.1848	0.0859	0.3786	0.3687	0.136	0.2611	-0.3444	85.8322	6.3419	7.8259
		chin	-2.3089	3D Compare	1.2221	0.0114	0.4931	0.4929	0.243	0.2529	-0.4923	82.5018	5.7594	11.7388		nose	-0.9698	3D Compare	1.6278	0.1306	0.3044	0.275	0.0756	0.2667	-0.1778	92.2875	5.9764	1.7361
		nose	-0.9723	3D Compare	1.6971	0.1373	0.3152	0.2837	0.0805	0.2775	-0.1821	91.8448	6.4142	1.741		perioral	-0.7754	3D Compare	0.9465	0.0815	0.226	0.2108	0.0444	0.1984	-0.1363	96.3734	2.9888	0.6378
		perioral	-1.195	3D Compare	1.193	0.0771	0.2433	0.2308	0.0532	0.2041	-0.1524	95.342	3.2311	1.4269		total face	-9.9591	3D Compare	11.5887	0.5314	1.8935	1.8174	3.3029	1.2764	-0.4242	63.1571	24.1496	12.6934
7		Name	Min.	Entity Type	Max.	Avg.	RMS	Std. Dev.	Var.	+Avg.	-Avg.	In Tol.(%)	Over Tol.(%)	Under Tol.(%)		Name	Min.	Entity Type	Max.	Avg.	RMS	Std. Dev.	Var.	+Avg.	-Avg.	In Tol.(%)	Over Tol.(%)	Under Tol.(%)
		Lt cheek	-3.1031	3D Compare	4.142	0.3158	1.133	1.0881	1.184	0.9824	-0.5474	52.7005	32.7927	14.5068		Lt cheek	-3.1043	3D Compare	4.141	0.3112	1.113	1.0686	1.1418	0.9693	-0.5283	53.5599	32.0977	14.3425
		Rt cheek	-9.3167	3D Compare	9.3206	0.2889	1.1976	1.1622	1.3507	0.8148	-0.4543	64.1356	24.6985	11.1659		Rt cheek	-8.7926	3D Compare	8.678	0.293	1.1371	1.0987	1.2072	0.8252	-0.4622	61.9391	25.1047	12.9562
		chin	-2.5148	3D Compare	2.3171	0.0147	0.5037	0.5035	0.2535	0.2361	-0.5522	87.6826	2.4497	9.8677		chin	-2.3414	3D Compare	1.5262	0.0531	0.4527	0.4496	0.2021	0.2468	-0.5827	86.7848	2.9152	10.3
		nose	-0.8812	3D Compare	1.2516	0.0005	0.2339	0.2339	0.0547	0.1682	-0.1759	95.5855	2.0794	2.3351		nose	-0.8835	3D Compare	1.253	0.025	0.2207	0.2193	0.0481	0.1686	-0.1515	96.4606	2.1309	1.4085
		perioral	-1.3091	3D Compare	1.6178	-0.1719	0.3915	0.3518	0.1237	0.2832	-0.3137	83.2563	4.1192	12.6245		perioral	-1.3107	3D Compare	1.5485	-0.1575	0.3706	0.3355	0.1126	0.2434	-0.3017	85.111	3.4789	11.4102
		total face	-15.1952	3D Compare	15.1964	0.4001	3.9233	3.9028	15.2319	2.2131	-1.6865	51.9154	29.1391	18.9455		total face	-15.1951	3D Compare	15.1958	0.4005	3.9234	3.9029	15.2324	2.2121	-1.6871	51.9327	29.1573	18.91
8		Name	Min.	Entity Type	Max.	Avg.	RMS	Std. Dev.	Var.	+Avg.	-Avg.	In Tol.(%)	Over Tol.(%)	Under Tol.(%)		Name	Min.	Entity Type	Max.	Avg.	RMS	Std. Dev.	Var.	+Avg.	-Avg.	In Tol.(%)	Over Tol.(%)	Under Tol.(%)
		Lt cheek	-1.5614	3D Compare	4.49	0.3103	0.9898	0.9399	0.8834	0.8025	-0.2732	71.229	21.8379	6.9331		Lt cheek	-1.4627	3D Compare	4.3967	0.2871	0.958	0.914	0.8354	0.7801	-0.2792	71.5124	21.2404	7.2472
		Rt cheek	-1.7308	3D Compare	4.1525	0.3727	1.0179	0.9472	0.8972	0.8317	-0.403	61.3171	26.2116	12.4713		Rt cheek	-1.7308	3D Compare	4.0669	0.3592	0.9948	0.9277	0.8606	0.809	-0.3945	62.0814	25.824	12.0945
		chin	-1.006	3D Compare	1.011	0.1181	0.2742	0.2474	0.0612	0.2364	-0.206	94.4365	4.3452	1.2183		chin	-1.006	3D Compare	0.9811	0.1268	0.2808	0.2505	0.0627	0.2389	-0.2276	94.4878	3.8562	1.656
		nose	-0.7176	3D Compare	1.1367	0.0157	0.2569	0.2564	0.0657	0.2377	-0.1883	96.4784	2.6069	0.9147		nose	-0.7176	3D Compare	1.1367	0.0407	0.2598	0.2566	0.0658	0.2507	-0.1744	95.6659	3.3097	1.0244
		perioral	-0.7012	3D Compare	1.2051	0.0702	0.2928	0.2842	0.0808	0.2767	-0.1699	91.1586	8.7424	0.0989		perioral	-0.7012	3D Compare	1.2051	0.067	0.2936	0.2859	0.0817	0.2774	-0.172	91.1205	8.7806	0.0989
		total face	-11.0414	3D Compare	11.416	0.6767	2.0396	1.9241	3.702	1.3793	-0.3486	66.1148	25.5342	8.351		total face	-11.0414	3D Compare	11.416	0.6767	2.0396	1.9241	3.702	1.3793	-0.3486	66.1148	25.5342	8.351
9		Name	Min.	Entity Type	Max.	Avg.	RMS	Std. Dev.	Var.	+Avg.	-Avg.	In Tol.(%)	Over Tol.(%)	Under Tol.(%)		Name	Min.	Entity Type	Max.	Avg.	RMS	Std. Dev.	Var.	+Avg.	-Avg.	In Tol.(%)	Over Tol.(%)	Under Tol.(%)
		Lt cheek	-1.0779	3D Compare	3.4552	0.274	0.7531	0.7015	0.4922	0.5423	-0.2029	81.2803	16.3175	2.4022		Lt cheek	-1.0168	3D Compare	3.3322	0.2699	0.7395	0.6884	0.474	0.5324	-0.2063	81.241	16.3146	2.4444
		Rt cheek	-1.387	3D Compare	3.4286	0.0923	0.6083	0.6013	0.3615	0.4553	-0.2871	79.6971	13.1605	7.1424		Rt cheek	-1.4994	3D Compare	3.1879	0.0575	0.5702	0.5673	0.3218	0.4259	-0.2919	79.9935	11.8114	8.1951
		chin	-0.8113	3D Compare	1.14	0.1532	0.3806	0.3484	0.1214	0.3359	-0.2247	83.0258	15.1292	1.845		chin	-0.8113	3D Compare	1.14	0.1378	0.36	0.3326	0.1106	0.3144	-0.2078	85.2732	13.0944	1.6324
		nose	-1.3749	3D Compare	1.2889	-0.2729	0.3794	0.2636	0.0695	0.1636	-0.3388	85.2502	1.0082	13.7416		nose	-1.3749	3D Compare	1.2889	-0.2775	0.3832	0.2643	0.0699	0.1625	-0.3413	84.5674	1.0133	14.4193
		perioral	-1.3237	3D Compare	1.6344	0.094	0.429	0.4186	0.1752	0.3732	-0.2998	77.0389	15.8615	7.0996		perioral	-1.3237	3D Compare	1.6344	0.0873	0.4269	0.4179	0.1746	0.3756	-0.289	76.8749	15.606	7.5191
		total face	-3.9497	3D Compare	11.6897	0.7219	2.249	2.13	4.537	1.563	-0.4572	62.0368	26.8989	11.0643		total face	-3.9497	3D Compare	11.6897	0.7219	2.249	2.13	4.537	1.563	-0.4572	62.0368	26.8989	11.0643
10		Name	Min.	Entity Type	Max.	Avg.	RMS	Std. Dev.	Var.	+Avg.	-Avg.	In Tol.(%)	Over Tol.(%)	Under Tol.(%)		Name	Min.	Entity Type	Max.	Avg.	RMS	Std. Dev.	Var.	+Avg.	-Avg.	In Tol.(%)	Over Tol.(%)	Under Tol.(%)
		Lt cheek	-1.1734	3D Compare	5.1007	0.2972	1.1888	1.1511	1.325	1.0954	-0.2117	81.8723	15.1035	3.0242		Lt cheek	-2.1279	3D Compare	9.7151	0.5658	1.7857	1.6937	2.8685	1.4241	-0.334	64.484	24.7556	10.7604
		Rt cheek	-1.3505	3D Compare	5.8831	0.2783	1.3442	1.3151	1.7296	1.124	-0.409	64.6792	17.8999	17.4209		Rt cheek	-1.3023	3D Compare	5.2322	0.1483	1.0332	1.0225	1.0456	0.8424	-0.3941	67.6117	15.8454	16.5429
		chin	-0.7393	3D Compare	0.8279	0.1136	0.2573	0.2309	0.0533	0.21	-0.1727	92.7964	6.2781	0.9255		chin	-0.7393	3D Compare	0.8279	0.0987	0.2566	0.2368	0.0561	0.2072	-0.1872	93.1433	5.8671	0.9896
		nose	-0.9745	3D Compare	1.5764	-0.1444	0.3768	0.348	0.1211	0.3064	-0.2956	80.9814	6.7633	12.2553		nose	-0.9745	3D Compare	1.6332	-0.1131	0.3873	0.3705	0.1372	0.3259	-0.2918	78.8898	8.2308	12.8794
		perioral	-1.3713	3D Compare	2.0254	0.2597	0.5128	0.4422	0.1955	0.473	-0.2011	71.0327	27.9597	1.0076		perioral	-1.445	3D Compare	2.0813	0.263	0.5225	0.4514	0.2038	0.4803	-0.2051	70.7304	28.1099	1.1597
		total face	-2.1279	3D Compare	9.7151	0.5658	1.7857	1.6937	2.8685	1.4241	-0.334	64.484	24.7556	10.7604		total face	-2.1279	3D Compare	9.7151	0.5658	1.7857	1.6937	2.8685	1.4241	-0.334	64.484	24.7556	10.7604
